# Supplementary material for: BBX24 Interacts with DELLA to Regulate UV-B-Induced Photomorphogenesis in Arabidopsis thaliana
Source: Int J Mol Sci. 2022 Jul 2;23(13):7386. doi: 10.3390/ijms23137386 (PMC9266986; doi:10.3390/ijms23137386)
Supplement: Supplementary file 1 [file ijms-23-07386-s001.zip]

Archive with 1 entries (1 files):
- ijms-1791128-supplementary.pdf
